# Supplementary material for: Detection and Yield of Colorectal Cancer Surveillance in Adults with PTEN Hamartoma Tumour Syndrome
Source: Cancers (Basel). 2022 Aug 19;14(16):4005. doi: 10.3390/cancers14164005 (PMC9406787; doi:10.3390/cancers14164005)
Supplement: Supplementary file 1 [file cancers-14-04005-s001.zip]

Archive with 1 entries (1 files):
- cancers-1808114-supplementary.pdf
